# Supplementary material for: Experimental medicine study with stabilised native-like HIV-1 Env immunogens drives long-term antibody responses, but lacks neutralising breadth
Source: eBioMedicine. 2025 Jan 2;112:105544. doi: 10.1016/j.ebiom.2024.105544 (PMC11753977; doi:10.1016/j.ebiom.2024.105544)
Supplement: EAVI2020_RAW DATA_SUPPLEMENTARY [file mmc4.xlsx]

## Sheet: ELISA ConM IgG All data
	PART 1													PART 2
IgG Serum
	V1	V3	V4	V5	V6	V8	V9	V10	V11	V13	V14	V15	V16	V17	V19	V20	V21			WITHDREW/NO SAMPLE
A	0	0	0	586
	0	0	0	149	1483.73	NO SERUM		18993	0	50033.7	44618.8	42979.4	52323.1	22166.5	36614.8	38724.5	36499.1
	0	0	0	0	0	33880	17413	54834	11385.2	112701	82382.5	54590	13986
	0	0	0	154	0	8221	9679	16356.5	7865.95	47588	27590	29274.2	9193	2872.6	31562.7	47002	34941.7
	0	0	0	0	0	0	0	0	0	10874	10700	9539	3316	1378.75	5417.38	53586	37826.5
	0	0	0	0	0	14958	43658	38373
	0	0	0	0	0	23938	36053	16565	3911	22686	20996	12771.9		2606.41	16688.2	30858.5	31044.7
	0	0	0	0	0	12311.5	56410	25464	3513	9413	110794	79191.5	26873.7	4834.62	6755.04	5745.44	4357.22
	0	0	0	0	0	41023	60403	51625	3243.42	86905.6	149618	68255.8	13876	3764.85	82162.8	169093	82842
	0	0	0	0	0	6864	226938	65721.4	35314.5	19533.1	30153.3	21205	12758
B	0	0	0	0	0	4044	7805	6294.11	3962.66	5633	11107	4301		1443.31		8611.79	4501.48
	0	0	0	0	0	1660.36	11608	4892	5103.9	4548	6195	5007		0	4033.78	7057.52	986
	0	0	0	0	0	1243.36	7307	5744	2901.98
	0	0	0	0	0	14931	28569	36558	10842.9	57883	64964.5	29842	27765	1419	16504.6	170230	120778
	0	0	0	0	0	0	10489.5	0	0	464	16890.9	13289	23482	0	2055.64	4922.59	5262
	0	0	0	0	0	720	1874	4434	775	7479.55	40716.2	32944	34020
	0	0	0	0	0	462	1347	483	365	561	7234	4885	5568.02	1825.86	1715.54	1070	2667.47
	0	0	0	0	0	1032.97	14448	16526.1	4762.95	8630.14	16553.5	12584.8	10545	6818.65	15755.3	8167.21	14368.5
	0	0	0	0	0	4130	33571	12667
	0	0	0	0	0	0	4573.55	5227.98	0	1544.02	56518.9	102056	36654.8	16441.6	9813.62	31118.5	41031.7
	0
C	0	0	0	0	0	3185	6360	5285	6098	10659.8	11940.9	8524.03	5280	2094.62	3538.59	42072.3	31753.4
	0	0	0	0	1909.83	30131.1	20126	24073	6804	10823	18873.8	12268
	0	0	0	0	0	2388	14942	11200.3	8342.49	17096	21565	25078.7	8659	2245	13092.8	26621.6	11185
	0	0	0	0	0	2494	25716.1	4883	10435.5	12634	18879.1	12136	14899	2314.13	2883.86	22536.3	10510
	0	0	0	1047.9	964.822	1640	31150	6862	14184.3	7732.45	17120	19389	4552	10210.4
	0	0	0	0	0	17970.4	40266.7	39825	2696.77
	0	0	0	0	0
	0	0	0	0	252	2447	23852.7	10321	6124	29896	23313	10805
	0	0	0	0	0	5627	49402	42966	19018
	0	0	0	0	0	1885	10460	7080	2609		35863.2	34912.2	12377	2655.3	23049.6	70185.6	60079.7
D	0	0	0	0	0	619	3912	2732	2568	8788.71	11694	4458	4721	1457.73	2342.06	14206.3	7590
	0	0	0	0	0	0	0	0	0	0	2818.9	1789.14	0
	0	0	0	0	0	1132	13810	22223.1	17378.7	21849.5	49447.6	35231	40282	6064	6939.02	31980.5	62555.3
	0	0	0	0	0	1797	3119	2165	858	4484	24542	15635.6	6092	0	4986.74	36677.6	15379.7
	0	0	0	0	0	5809.92	33522.7	14332	0	34629.9	33583.3	49253.9	18312.5	7353.39	5431	5553	4833
	0	0	0	0
	0	0	0	0	0	1455	9177.52	7964	1552	16350	26101	19055	8113
	0	0	0	0	0	9195.11	33556	7796	5857.62	9417	11493
	0	0	0	0	0	14653.5	39979	22979	10245	15324	28171.5	56669	4797.31	15757.5	6867.88	27328.6	62375.1
	0	0	0	0	0	16247.2	14261	13270	3744.78	12072	16457
E	0	0	0	0	0	11063.3	95605.4	70139.8
	0	0	0	0	0	9301.03	71811.5	54563	15410	15983	44426.2	31035.8		0	10384	57902.6	58208.3
	0	0	0	0	0	1086	38103	18048	3763	10492	13177	19168
	0	0	0	0	0	2038.52	64778	11231.1	14869	17036.4	47039	19358.3	15465.8	8743.11
	0	0	0	0	0	1426.42	22126	21151	0	11096	82464.3	52387.2	29517.5	13598.9	5996.21	21197.4	31822.6
	0	0	169	696	0	10814	84367	60582	15413.8	17370	44988.8	7802.71		2119	2183.95	2431.42	0
	0	0	0	0	0	10039	84989.6
	0	0	0	0	940	1594	93044	31256	19552	48596	81096	37754	22397	14535.6
	0	0	0	0	470	22831	112997	54967	19489	14926.3	45861	32576	15286
	0	0	0	0	0		18340	39190	13519.3	27160	38498.4	23169.7

## Sheet: ELISA ConS IgG All data
		PART 1													PART 2
	IgG Serum
		V1	V3	V4	V5	V6	V8	V9	V10	V11	V13	V14	V15	V16	V17	V19	V20	V21
	A	0	0	0	241
		0	0	0	0	0			6766	0	3703	3397	3620	8356.38	4955.95	11250.2	6968.27	2923.1			WITHDREW/NO SAMPLE
		0	0	0	0	0	13066	7674	17375	1334	28079	30030	20560	4456
		0	0	0	0	0	3891	5075	4853	3470	20227	17729	19423	5616	1329.3	10348.4	12154.5	10020.2
		0	0	0	1339.8	0	0	0	0	0	8890	5497.68	5703	2021.91	0	1796.89	9597.49	5739
		0	0	910.607	0	0	6394	21381	15776
		0	0	0	0	0	11137	12281	6305	567	9168	8664	2227.13		844.616	3410.61	6111.7	1824.34
		0	0	0	0	0	54024	36500	11671	0	3175	7112	3647	5913.32	1455.34	1492.06	1045.08	872.926
		0	0	0	0	0	15605	31893	16307	1499.39	11296.3	48503	20071	5042	819.954	24718.8	20853.4	16615.4
		0	0	0	0	0	2099	34421	50473	7163.05	8545.94	10296.1	8740	5256
	B	0	0	0	0	0	0	4514	2346	1632	4175	11695	2889.44		0		2271.57	2280.31
		0	0	0	0	0	2760	1522.41	957.906	1583.08	1595.95	3143.35	931.05		0	0	797	1085
		0	0	0	0	0	803.056	1976.23	883.664	2139.49
		0	0	0	0	0	4464	3642	8430	1847	18816	25062	10586	11286	595.636	3780	33528.2	18987.2
		0	0	0	0	0	0	655.693	184	0	402	5848.73	2976	954.42	4473.93	0	5357.4	2653
		0	0	0	0	0	552	3270	1719	852	4125.34	6856.23	6408	8270
		0	0	0	0	0	217	1948.96	899	575	776	4637	4122	1552.6	0	0	1144	0
		0	0	0	0	0	815.118	3910.59	5056.37	3891.53	3902.36	7787.18	3372	4821	2094.14	3931.88	3459.07	3116.22
		0	0	0	0	0	1590.92	5764	2979
		0	0	0	0	0	0	1349.75	2392.34	0	0	6708	7405.78	4821.94	2152.49	2428.47	4505.29	9151.38
		0
	C	0	0	892.46	0	0	4193	9461.75	8665.6	4196.56	5296.15	8529.44	5978.14	5644	0	1436.23	7677.68	10117
		0	0	0	0	1245.91	5268.34	26452	33721	9492	14416	10754.9	17131
		0	0	0	0	0	2644.3	19138	7434.02	1788.29	17212	35529	41562	8374	527.866	3729.86	7445.99	7252.74
		0	0	0	0	0	2769	8436.91	5482	5031.18	11913	13497.6	17827	15850	609.146	782.636	6028.06	9179.8
		0	0	0	0	0	2018	8509.44	8048.01	5897.63	7260.96	24607	31176	7553.49	3546.6
		0	0	0	0	0	9156	24500.5	46343	1577.77
		0	0	0	0	0
		0	0	0	0	245	2191	11996.3	19696	6425	32376	26909	12269
		0	0	0	0	0	6146	14353.9	46133	22621
		0	0	0	0	1067.76	2420.83	7479	6954	3630		17139.8	14321.7	13879	1104.86	12966.6	24162.5	21030.7
	D	0	0	0	0	0	646	4576	3246	1808.8	5782.29	11542	4489.61	4073	674.436	1535.8	5792.77	7532
		0	0	0	0	0	0	0	0	0	0	1904	1886.58	371
		0	0	0	0	0	680	15494	28705	11778	9063.13	16930.3	32771	42455	4061.8	5818	15339.4	20756.1
		0	0	0	0	0	1880	2990	3018	1294	4425	19037	5074.9	4823	0	2354.6	7603.51	7823
		0	0	0	0	0	4503	11904.3	8234.33	0	7074.58	13155.1	12479.3	4189.53	3292.87	5150	4503	3365
		0	0	0	0
		0	0	0	0	0	1758	6248.45	9816	2107	15671	25526	18025	8940
		0	0	0	0	0	3558.24	22479.9	7885	2512.6	9862	12950
		0	0	0	0	2589.12	6443.97	30492	22404	10869	15282	23196.3	54972	3292.46	4872.42	3434.26	9087.04	17627
		0	0	0	0	1046.24	4821.34	15752	1314	2863.09	11629	19638
	E	0	0	0	0	0	7307	75056.7	44129
		0	0	0	79	0	5619.59	53737.3	26006.3	16742	17591	58861	19378.5		1122.34	7797	21243.1	25999.6
		0	0	0	0	0	1338	42024	17025	4383	11412	13876	7437.4
		0	0	0	0	0	1238	79582	33658	16366	8954.93	49927	31874	7852.79	4479.04
		0	0	0	0	0	629.881	27844	23921	0	9837	9729	16161.6	11136.2	4497.06	5969.28	4611.93	10865
		0	0	0	1066	0	23939	74027	58736	5267.22	33945	21297.2	9984		0	0	1412.78	1803
		0	0	2059.33	0	0	10373	51165.9	42992.3
		0	0	0	0	0	2366	32253.6	46740	19938	49571	42505.4	14486	23483	3959.64
		0	0	0	0	190	32162	25943	60098	22236	6686.65	29582.8	39037	18107
		0	0	0	0	0		28913	41827	4999.14	14360	19672.6	21640

## Sheet: ELISA ConM EDC IgG All data
		PART 1													PART 2
	IgG Serum
		V1	V3	V4	V5	V6	V8	V9	V10	V11	V13	V14	V15	V16	V17	V19	V20	V21
	A	0	0	0	0
		0	0	0	0	0			5627	0	11961	6172	7218	23296	4679.14	7484.12	9859.29	8794.45			WITHDREW/NO SAMPLE
		0	0	0	0	0	13616	7221	14697	1734	22838	25011	25929	5099
		0	0	0	0	0	2605	3207	6735.62	5919.61	17054	13474	17091	4269	2702.3	8236.11	16265	10974.7
		0	0	0	0	0	0	0	0	0	2781	3550	3952	2072.26	0	1392.46	3331.53	3005
		0	0	0	0	0	4878	14836	12393
		0	0	0	0	0	8352	9836	5200	989	8699	8659	4121.33		0	4264.16	4086.97	3866.98
		0	0	0	0	0	25321	16492	6824	0	3719	56898.7	5546	5593.46	4799.6	3474.49	1620.14	1170.13
		0	0	0	0	0	7694	16061.6	12290	1565	36245.5	27363.9	16440	4928	2038.02	14614.9	26568.8	10882
		0	0	0	0	0	2099	34589	32152	5418.63	5191.4	7560.72	5713	3923
	B	0	0	0	0	0	3738	10768	5348	3412	9942	40706	30804.2		1241.22		6078.43	3730.58
		0	0	0	0	0	4444	10124	6338.11	2722.02	5735	6550	5607		0	0	2161	3250
		0	0	0	0	0	0	5998	4014	2486.88
		0	0	0	0	0	11275	25230	23621	5654.05	39502	52113	19150	28754	3499.21	3941	60488.5	37039.6
		0	0	0	0	0	0	2424.57	0	0	385	40759.9	11814	4741.72	7179.25	1723.2	12221.2	4909
		0	0	0	0	0	552	3270	1828	719	4252.62	80326.2	17466	23343
		0	0	0	0	0	217	4104.61	754	531	736	6726	6184	5566.96	0	0	2093	1326.15
		0	0	0	0	0	2150.83	15645.9	26260.7	3721.63	6316.81	15463.7	10833	5231	6535.48	7124.11	9178.45	8371.83
		0	0	0	0	0	2830.77	29795	10310
		0	0	0	0	0	0	7940.53	10000.1	0	0	83275.3	76456.2	21391.4	19825	10741.1	18743	20689.1
		0
	C	0	0	0	0	0	1256	3496	2090	1449.35	3896.77	5166.64	2287	1795	1926.71	2855.17	9156.46	8384
		0	0	0	0	0	4816	8243	9571	2214.56	5565	5957.63	6727
		0	0	0	0	0	1751	6871	9373.56	1369	8840	17719	18153	3992	0	4199.54	10537.4	12745
		0	0	0	0	0	1040	2661	1792	1667.87	2581	20710.9	8457	8368	0	1550.96	5544.34	7477
		0	0	0	0	0	857	4072	3409	4233.86	4484.15	10790	13489	11714.5	0
		0	0	0	0	2679.16	5950.2	46306.3	16305	0
		0	0	0	0	0
		0	0	0	0	0	1515	21181.7	6899	955	15086	11771	5319
		0	0	0	0	0	1177	25038	26268.8	20896
		0	0	0	0	0	991	3848	3817	1012		31732.2	26284.2	5928	0	12587	22154.7	18042.6
	D	0	0	0	0	0	354	2290	1646	2442.58	4321.14	5305.25	2794	2787	1240.48	3518.66	7608.23	6737
		0	0	0	0	0	0	0	0	0	0	2196	3792.63	0
		0	0	0	0	0	680	12723	27220	34494.6	41303.2	69159	28021	44745	4457.05	4430	16666.9	1541
		0	0	0	0	0	1201	2410	1573	864	1527	18530	29251.4	5684	0	5446.26	9195.52	7086
		0	0	0	0	0	3010	48105.6	13880	949.362	31481.2	59204.3	70719.2	9379.83	4888.39	9386	6329	5538
		0	0	0	0
		0	0	0	0	0	1099	5170	12686	2137	15072	21943	15087	9863
		0	0	0	0	0	3472	19439	7508	4085.29	8906	11224
		0	0	0	0	0	4913	24667	18103	8027	11598	44762.6	55645	3655.51	9071.22	7375.12	12146.6	14637.2
		0	0	0	0	0	28179.1	20611	25760.6	4209.22	12226	19938
	E	0	0	0	0	0	10246	69818.8	45900
		0	0	0	0	0	52372	65430	44243.1	19359	8430	30481	37022.1		1809.85	7565	11908	10989
		0	0	0	0	0	719	14299	5978	2998.55	4621	6310	3639.28
		0	0	0	0	0	845	27246.4	42818	6802	5877.65	13795	11056	6119.4	3236.97
		0	0	0	0	0	0	28326	15293	0	8628	12023	41179.9	8394	8179.24	7499.64	5068.52	7067.87
		0	0	0	0	0	7006	36053.3	29620	2890	12438	29021.3	4756		0	0	0	0
		0	0	0	0	0	5333	32607.1	45014
		0	0	0	0	0	3015	18624.6	18888	8098	14886	25293	26145.8	9451	6390.53
		0	0	0	0	190	14712	15418	24274	10408	18874.5	17151	19628	8833
		0	0	0	0	0		13446	16785	7281.31	6604	23960.1	10623

## Sheet: ELISA ConS EDC IgG All data
	PART 1													PART 2
IgG Serum
	V1	V3	V4	V5	V6	V8	V9	V10	V11	V13	V14	V15	V16	V17	V19	V20	V21
A	0	0	0	307
	0	0	0	0	0			4493	0	4259	2572	2970	3010.02	1726.35	2975.08	5040.44	3568.47			WITHDREW/NO SAMPLE
	0	0	0	0	0	8230	5123	10435	1741	12708	14589	14188	2083.9
	0	0	0	0	0	2449	2922	2832	2555	10863	11801	15746	4472	1276.59	5729.62	10594.1	9971.21
	0	0	0	0	0	0	0	0	0	6897	4015	5211	3009	0	636.573	2476.45	2815
	0	0	0	0	0	2008.19	10180	10087
	0	0	0	0	0	5755	6415	3306	4255	5470	1526.89	1261.6		684.845	1762.95	1758.71	2428.36
	0	0	0	0	0	19755	16261	5905	0	3345	8649	3451	2465.3	0	0	456.494	0
	0	0	0	0	0	6141	20646	9494	1248	3426.46	26451	10799	3712	610.876	9513.29	11767	9518.04
	0	0	0	0	0	1714	14433	18943	2286.57	2061.86	3665.63	4493	6251.93
B	0	0	0	0	0	0	11414	5472	963	7542	19731	5392.77		0		2993.6	3173.27
	0	0	0	0	0	0	1724.33	681.853	735.767	2364.65	2220.35	1451.85		0	0	1426	1673
	0	0	0	0	0	1284.07	1485.74	1411.88	0
	0	0	0	0	0	4195	6001	6115	1091	13528	18029	8860	13248	697.196	4305	28791.2	23728.6
	0	0	0	0	0	0	1827.91	0	0	0	2909.09	8832	5581	4588.26	0	5633.09	4651
	0	0	0	0	0	848	3696	1828	569	1961.02	5776.47	8851	12985
	0	0	0	0	0	395	1974.08	754	0	505	5878	5483	1729.92	0	0	1403	903.937
	0	0	0	0	0	0	2523.21	1694.99	1241.64	2320.17	5362.82	5679	8872	2329.39	3291.63	3743.88	3901.41
	0	0	0	0	0	2645.48	9225	4115
	0	0	0	0	0	0	1539.58	2102.35	0	0	12054	15677	8241.93	2780.88	3012.67	9717.54	15336.6
	0
C	0	0	0	0	0	2102	4819	3845	2020.14	3571.37	4102.94	4721.77	4059	0	1035.78	9158.5	7364.82
	0	0	0	0	1924.33	3966.85	10760	13300	3368	7720	5098.16	8929
	0	0	0	0	0	2430	12455	3701.21	1554	9396	19184	20939	4281	0	2825.76	6265.21	14752
	0	0	0	0	0	1903	4581	3589	3175.91	2581	6806.18	13738	11601	0	642.017	3835.2	7980
	0	0	0	0	0	1059	4732	4752	6407.9	7460	11770	16546	4730.66	4763.55
	0	0	0	0	0	6550	32952.7	38108	1424.62
	0	0	0	0	0
	0	0	0	0	0	1515	6700.82	10911	3858	20850	17163	6459
	0	0	0	0	0	5618	38053	43381	17767
	0	0	0	0	0	1712	3745	2638.67	1053		9860.41	7433.61	8865	774.126	9063.3	16516	19783.6
D	0	0	0	0	0	769	5221	4266	3671.6	4162.86	16616	5385.23	5442	736.914	1846.1	8118.29	7971.17
	0	0	0	0	0	0	0	0	0	241	1463.22	1442.84	0
	0	0	0	0	0	1490	17244	37688	8146.71	9470.99	18983.2	29140.8	17940.8	5268.87	7468	20224	28167
	0	0	0	0	0	2577	4342	4436	864	5181	30443	8332.78	10344	0	2635.41	7989.74	5710.81
	0	0	0	0	0	6663	18728.7	24104	1116.13	8132.08	18504.7	23095.1	6522.1	5789.01	13014	11991	8139
	0	0	0	0
	0	0	0	0	0	2246	7741.67	15271	2304.02	19528	34141	24422	16815
	0	0	0	0	0	9124.54	27768	15321	4038	15234	20144
	0	0	0	0	854.246	10304.4	38052	35491	13867	20043	13491.6	18961.6	3784.9	6766.05	4733.85	9302.66	21496.7
	0	0	0	0	0	8228.59	32031	3048	3108.92	18896	29714
E	0	0	0	0	0	2960.01	49292	12464.5
	0	0	0	0	0	47263	28211.1	26723	9714	9643	15471.8	11932.1		0	7862	13513	16815.3
	0	0	0	0	0	973	18859	8695	3033.47	5982	6974	4068.48
	0	0	0	0	0	1345	50740	28013	10406	5238.56	22606	18667	6195.74	2808.43
	0	0	0	0	0	0	26041	25007	0	11726	18748.7	11271	8697.12	2266.91	3883.7	3305.25	14465
	0	0	257	878	0	13952	20800.6	24908	2228.66	18364	8043.31	6313		0	0	1179.53	0
	0	0	0	0	0	6510	31950.9	24774.6
	0	0	0	0	0	15808	46194.7	31865	10112	18545	32227	26755	13357	2149.99
	0	0	0	0	790.676	17634	35210	32143	17173	4947.07	27062	27314	11745
	0	0	0	0	0		21182	33890	2601.62	10303	14937.6	13179

## Sheet: IFN-g ELISpot
IFN-g ELISpot (CONSENSUS PEPTIDES) SFU/million PBMC						IFN-g ELISpot (MOSAIC PEPTIDES) SFU/million PBMC
	V1	V14	V17	V20			V1	V14	V17	V20
A	5	33	15	27		A	18	0	33	38			WITHDREW/NO SAMPLE
	20	77					12	17
	18	478	75	265			0	178	55	237
	72	132	0	0			58	112	2	0
	27	95	202	85			13	37	158	35
	20	23	27	40			23	2	7	83
	310	792	293	45			50	142	50	10
	20	0					0	0
B	248	655	503	628		B	10	28	12	25
	0	2	7	152			2	2	8	162
	13	652	467	202			2	367	413	207
	525	828	92	13			102	303	15	3
	12	243					57	145
	168	178	0	0			195	195	0	42
		17	0	28				15	0	3
		252	27	245				60	17	170
C	143	338	125	10		C	18	75	27	5
	10	97					10	28
	87	123	152	58			48	117	132	25
	27	97	40	115			28	77	0	8
	35	303					40	125
	47	93					13	18
	20	102	10	23			23	33	12	25
D	57	41	17	62		D	17	0	8	2
	0	0					2	0
	7	172	8	3			10	32	5	0
	57	135		2			53	112		5
		63	48	33				12	33	0
	0	90					0	68
	0	167					0	60
	27	87	17	33			27	0	15	0
	60	400					3	88
E	0	65	8	230		E	0	27	28	237
	12	130					22	165
	60	175					27	40
		33	35	58				45	85	28
	78	192	48	0			127	143	90	0
	79	100					17	15
	20	85					13	25
	13	53					35	50

## Sheet: mB Cell ELISpot
memory B cell IgG ELISpot (ConM) %total IgG						memory B cell IgG ELISpot (ConS) %total IgG						memory B cell IgG ELISpot (ConM-EDC) %total IgG						memory B cell IgG ELISpot (ConS-EDC) %total IgG						memory B cell IgG ELISpot (Mos3.1) %total IgG				memory B cell IgG ELISpot (Mos3.2) %total IgG
	V1	V15	V17	V21			V1	V15	V17	V21			V1	V15	V17	V21			V1	V15	V17	V21			V17	V21			V17	V21			WITHDREW/NO SAMPLE
A			0.862	1.109		A		1.645	0.115	0.626		A	0	0.86	0.172	0.415		A	0.028	1.184	0.517	0.438		A	0.345	0.045		A	0.517	0.196
	0	1.957					0	2.138					0	0.892					0	1.532
	0.056	2.492	0.163	0.137			0.028	1.642	0.072	0.097			0	0.758	0.217	0.024			0	1.616	0.091	0.085			0.018	0			0.054	0.053
	0	1.616	0.441	0.057			0	2.769	0	0.057			0	2.029	1.176	0			0	2.077	1.176	0.01			1.029	0			0.882	0.067
	0.04	3.867	0	0.105			0.04	2.192	0	0.064			0	1.959	0	0.058			0.145	2.055	0	0.058			0	0.012			1.055	0.047
	0	2.836	0.029				0.062	0.424	0.291					0.565	0.058					0.424	0.116				0.029				0
B	0.015	0.378	0.179	2.339		B	0.045	0				B	0	0.27	0.045	1.838		B	0	0.013	0	3.008		B	0.045	2.005		B	0.134	0.668
	0	0.186	0.028	0.234			0	0	0.045	1.838			0	0.213	0	0.029			0	0	0.014	0			0.042	0			0.028	0
	0	1.581	0.102	0.221			0.018	1.353	0	0			0.088	2.006	0.034	0.099			0.088	1.778	0.102	0.149			0.034	0.143			0	0.171
	0	0	0.154	0.26			0	0	0.034	0.088			0.049	0.182	0	0.097			0	0.045	0	0.065			0.038	0			0.038	0.065
	0	1.954					0.025	0.955	0.077	0.065			0.025	3.228					0	1.404
	0	0.883	0.196	0.024			0	0.455					0	0.819	0.131	0			0	1.039	0.065	0.429			0.065	0.071			0.033	0.119
			0.085	2.023					0.163	0.238					0	0.958					0	1.704			0.042	0.852			0.127	0
C	0.02	0.561	0.969	0.102					0.042	0.532		C	0	0.484	0	0.053		C	0	1.083	0.162	0.147		C	0	0.098		C	0.646	0.106
	0.196	1.475				C	0	0.619	0.162	0.078			0	1.653					0	3.063
	0.044	0.469	0	0.351			0.098	2.722					0	0.693	0	0.507			0	1.698	0.222	0.458			0.111	0.332			0.111	0.293
	0	2.35	0.031	0.144			0	0.804	0.056	0.527			0	2.249	0	0.183			0	4.447	0.031	0.065			0.015	0.144			0.061	0.052
	0	1.69					0	3.815	0.046	0.104			0	1.257					0.102	2.124
	0	0.411					0	2.456					0.036	0.411					0	1.233
	0.022	2.72	0	0.559			0.053	0.967					0	1.347	0	0.228			0	3.58	0.125	0.559			0	0.611			0.125	0.404
D	0.067	0.512	0.068	0.408			0.022	3.418	0	0.704		D	0.101	0.952	0	0.918		D	0	4.209	0.135	0.544		D	0	0.238		D	0.812	0
	0	0.065				D	0.067	0.805	0.068	0.578			0	0.013					0	0
	0	2.252	0	1.156			0.029	0					0	2.176	0.2	0			0	6.509	0.1	0.542			0	0.522			0	0.634
	0	0.238	0	0.266			0	3.557	0	0.235			0.084	0.374	0	0.127			0.084	0.748	0	0.31			0	0.139			0	0.184
			0.052	0.152			0	0.748	0	0.158					0.012	0.036					0.032	0.065			0.012	0.014			0	0.014
	0	0.7							0.028	0.08			0	1.289					0	2.451
	0	0.001	0.056	0			0	1.432					0	0.712	0.096	0			0	2.562	0.565	0			0.04	0			0.064	3.013
E	0.038	0.921	0.115	0.485			0	1.471	0.048	0		E	0	1.56	1.838	0.408		E	0	2.778	0.154	0.524		E	0.038	0.233		E	0.038	0.382
	0.146	0.935				E	0	2.184	0.154	0.498			0.219	1.14	0.029				0.292	2.098
	0	0.7					0.584	2.098					0	0.161	0.099				0	1.342
			0.038	0.604			0.045	1.124							0.097	0.286					0	0.533			0	0.31			0	0.501
	0	0.413		0.092					0	0.588			0	0.293		0.074			0	0.413		0.109				0.029				0.046
	0.023	1.433					0	0.587		0.114			0	1.522	0				0	3.358
	0	0.969					0.094	3.336					0	0.382	0.958				0	1.174
							0.044	1.453

## Sheet: ICS
CONSENSUS PEPTIDES: CD4+IFN-g+						CONSENSUS PEPTIDES: CD8+IFN-g+						MOSAIC PEPTIDES: CD4+IFN-g+						MOSAIC PEPTIDES: CD8+IFN-g+
	V1	V14	V17	V20			V1	V14	V17	V20			V1	V14	V17	V20			V1	V14	V17	V20
A	0.064	0.02	0.001	0.01		A	0	0.13	0	0.02		A	0.042	0.055	0	0.02		A	0.05	0.25	0	0.01			WITHDREW/NO SAMPLE
	0.028	0.2	0.03	0.17			0.01	0.038	0	0			0.018	0.063	0	0.08			0	0.078	0	0.01
	0.001	0.049	0.01	0.07			0	0	0.04	0			0	0.034	0.01	0.18			0.04	0.08	0.01	0.05
	0.021	0.085	0.11	0.08			0	0.55	0.08	0.04			0.022	0.118	0.02	0			0.097	0.77	0.03	0.01
	0.077	0.023	0.01	0.01			0.15	0.13	0.04	0.01			0.011	0	0.01	0.01			0.09	0	0	0
	0.061	0.108					0.045	0.06					0.095	0.274					0.055	0.21
B	0.065	0.17	0.001	0.02		B	0.72	0.31	0.27	0.24		B	0.01	0.111	0	0		B	0.13	0	0	0.1
	0.004	0.024	0.01	0.001			0.06	0	0.03	0			0	0.011	0.01	0			0.47	0.249	0.04	0
	0.097	0.173	0.07	0.01			0.07	0	0.21	0			0.065	0.071	0.03	0.1			0.03	0	0.28	0.17
	0.001	0.018	0.01	0.001			0.05	0.358	0.03	0			0	0.006	0	0			0.02	0.199	0.06	0.15
	0.008	0.172	0.24	0.05			0	0.13	0.27	0.11			0	0.222	0.04	0.04			0	0	0.18	0.24
	0.03	0.009	0.001	0.001			0.17	0.178	0.01	0			0.018	0.001	0	0			0.05	0.218	0	0
				0.1						0.01						0.03						0.03
C	0.033	0.091	0	0.04		C	0.01	0.02	0	0.06		C	0.007	0.035	0	0.02		C	0.08	0	0.02	0.11
	0.024	0.008	0	0.02			0	0	0	0.02			0	0.059	0.01	0.02			0	0	0	0.02
	0.007	0		0.03			0	0.011		0.01			0.062	0		0.01			0	0.08		0
	0.047	0.054		0.01			0	0		0			0.025	0.094		0.01			0	0.018		0
	0.056	0.063					0	0					0.047	0.072					0	0
	0.2	0.077					0.25	0.036					0.129	0.065					0.27	0.14
	0.009	0.074					0.01	0.05					0.092	0.134					0	0.07
D	0.116	0.134		0		D	0	0.16		0		D	0.276	0.174		0.02		D	0.018	0.04		0
	0.162	0.056	0.08	0			0.1	0.21	0.14	0			0.302	0.198	0.07	0			0.16	0.41	0.27	0.09
	0.001	0.172		0			0.02	0.136		0			0	0.212		0			0.1	0.146		0
	0.058	0.072	0	0.02			0	0.064	0.04	0.08			0.054	0.094	0.05	0.02			0	0.082	0.13	0
	0.214	0.088	0	0.03			0.32	0.04	0.08	0.01			0.214	0.078	0	0			0.42	0.02	0.12	0
	0.016	0.074					0.007	0.162					0.002	0.021					0.029	0.071
	0.015	0					0.098	0					0.043	0					0.22	0.03
	0	0.158					0.05	0					0	0.052					0	0.04
E	0.084	0.062	0	0.01		E	0.085	0.007	0.01	0		E	0.063	0	0.02	0.01		E	0.006	0.083	0	0
	0.013	0.022	0.04	0			0.021	0.009	0	0			0	0	0.01	0			0.011	0.034	0	0
	0.01	0.029	0.03	0.01			0.021	0.062	0	0.04			0.049	0.01	0.03	0.02			0.072	0.017	0.05	0
	0.128	0.025					0.095	0.026					0.129	0.02					0.048	0.009
	0.15	0.079					0.008	0					0.24	0.01					0.032	0
	0.052	0.198					0	0.052					0.064	0.088					0	0.047
	0	0.033					0.007	0.113					0.005	0.088					0.047	0.109
CONSENSUS PEPTIDES: CD4+TNF-a+						CONSENSUS PEPTIDES: CD8+TNF-a+						MOSAIC PEPTIDES: CD4+TNF-a+						MOSAIC PEPTIDES: CD8+TNF-a+
	V1	V14	V17	V20			V1	V14	V17	V20			V1	V14	V17	V20			V1	V14	V17	V20
A	0	0.034	0.12	0.03		A	0	0	0.16	0.07		A	0.004	0.011	0.07	0.02		A	0.015	0.008	0.1	0.08
	0	0.031	0.02	0.2			0.009	0	0	0			0	0	0	0.06			0.12	0	0	0
	0.072	0.013	0	0.01			0	0	0.01	0.02			0.112	0.017	0.05	0.02			0	0	0.01	0.01
	0	0.109	0	0			0	0	0.09	0			0.059	0.142	0.12	0			0	0	0.11	0
	0.05	0.008	0	0			0.306	0.053	0	0			0.14	0.064	0.03	0			0.436	0.078	0.01	0.03
	0.004	0.026					0	0					0	1.428					0
B	0.021	0.256	0	0.03		B	0.574	0.35	0.29	0.25		B	0.132	0.476	0.05	0		B	0.064	0.19	0.04	0.02
	0	0.036	0.02	0			0	0.009	0	0			0.018	0.009	0.01	0.05			0.416	0.209	0.18	0
	0.028	0.188	0.13	0.04			0.009	0	0	0			0.05	0.121	0.08	0.03			0.043	0.011	0.08	0
	0.003	0.134	0.01	0			0.055	0.066	0.16	0			0.013	0.053	0	0			0.027	0	0.09	0
	0.008	0.122	0.07	0.03			0.139	0.141	0.09	0.06			0.036	0.292	0.02	0.04			0.033	0	0.06	0
	0.034	0.044	0	0			0.049	0.084	0	0			0.102	0.048	0.01	0			0.048	0.043	0.02	0
				0.09						0						0.03						0
C	0.023	0.111	0.07	0.09		C	0.224	0.094	0	0.03		C	0.044	0.108	0.01	0.02		C	0.164	0.188	0.09	0.03
	0.005	0.108	0	0			0.047	0	0.01	0.02			0.088	0.125	0	0			0.114	0	0	0
	0.025	0		0.02			0	0.001		0.18			0	0		0.01			0.031	0		0.04
	0	0.009		0.03			0	0.005		0.07			0.024	0.001		0.02			0.022	0		0
	0	0.104					0.048	0.06					0	0.084					0.04	0.132
	0.065	0.186					0.014	0.08					0.101	0.089					0.034	0.02
	0.016	0.045					0.058	0					0.022	0.031					0.029	0
D	0.078	0.01		0.03		D	0.067	0.018		0.02		D	0.148	0.13		0.02		D	0.278	0.055		0
	0.058	0.146	0	0.02			0.019	0.017	0.08	0.11			0.045	0.146	0	0.01			0	0.059	0.27	0.04
	0.029	0.136		0.02			0.059	0.12		0.02			0.025	0.045		0.01			0.006	0.101		0.01
	0.022	0.1	0.05	0.05			0	0.116	0.05	0.11			0	0.14	0.41	0.07			0	0.089	0.13	0.04
	0	0.042	0	0.02			0	0.01	0.21	0			0.484	0.052	0	0			0.466	0.02	0.12	0
	0.039	0.127					0.011	0.007					0.039	0.091					0	0.015
	0	0.074					0	0					0.007	0.166					0	0
	0.023	0.138					0	0.009					0.065	0.022					0	0
E	0.042	0.092	0.05	0.09		E	0.022	0	0.03	0.02		E	0.07	0.122	0.04	0.04		E	0	0	0	0.02
	0	0.014	0	0			0.033	0	0.34	0.04			0	0	0.01	0			0	0.001	0	0
	0.034	0.037	0.05	0.01			0.051	0.038	0.05	0			0.004	0.009	0.03	0.05			0	0.027	0.05	0
	0.064	0.063					0	0.035					0.12	0.125					0.011	0.043
	0.018	0.174					0.118	0.015					0	0.042					0.007	0
	0.084	0.232					0	0.056					0.124	0.112					0	0.326
	0.042	0.043					0.003	0.05					0.089	0.099					0.004	0.093
CONSENSUS PEPTIDES: CD4+IL-2+						CONSENSUS PEPTIDES: CD8+IL-2+						MOSAIC PEPTIDES: CD4+IL-2+						MOSAIC PEPTIDES: CD8+IL-2+
	V1	V14	V17	V20			V1	V14	V17	V20			V1	V14	V17	V20			V1	V14	V17	V20
A	0.014	0	0.001	0.001		A	0.054	0	0	0.01		A	0	0.042	0	0.01		A	0.017	0	0	0.04
	0.108	0.015	0.001	0.06			0	0.009	0.01	0			0.008	0	0	0.02			0	0	0	0.01
	0.026	0.014	0.02	0.06			0	0	0.03	0.04			0.018	0.017	0	0.16			0.018	0	0.03	0.05
	0.001	0.02	0.13	0.04			0.031	0	0.02	0.03			0.196	0.08	0.05	0.03			0.132	0.015	0.03	0.02
	0.013	0.008	0.001	0.01			0.045	0	0	0			0.084	0.015	0	0.01			0.08	0	0.01	0
	0.052	0.083					0	0.033					0	0.316					0	0.706
B	0.074	0.067	0	0		B	0.072	0.15	0.03	0		B	0.114	0.055	0	0		B	0.099	0.05	0.03	0
	0	0	0	0			0.052	0	0	0.11			0	0	0	0.06			0.262	0.078	0	0.02
	0	0.117	0.08	0			0	0.01	0.02	0			0	0.045	0.03	0.35			0	0	0	0.46
	0	0.138	0.02	0.09			0.01	0.098	0.06	0.1			0	0.064	0.04	0.29			0.018	0	0.19	0.2
	0.029	0.072	0.36	0.05			0.087	0.053	0.06	0.11			0.014	0.172	0.05	0.06			0.067	0.016	0.14	0.05
	0.041	0.023	0.04	0			0	0.042	0.05	0			0.014	0.07	0	0.04			0	0.009	0	0
				0.07						0						0						0.01
C	0.009	0.13	0.04	0.05		C	0	0	0	0.06		C	0.011	0.12	0	0		C	0.031	0.037	0	0
	0.028	0	0	0.02			0	0	0.01	0.11			0.011	0	0	0			0.01	0.06	0	0.08
	0.05	0.011		0.01			0	0		0.2			0.086	0.038		0			0	0		0
	0.017	0.008		0.03			0	0.017		0			0.074	0.006		0.03			0.004	0		0.11
	0.004	0.069					0	0.021					0.005	0.046					0	0.051
	0.043	0.016					0	0					0.013	0.046					0	0.01
	0.013	0.071					0.036	0.01					0.029	0.05					0.102	0.102
D	0.047	0.06		0.06		D	0	0.058		0.03		D	0.044	0.028		0.07		D	0	0.068		0.03
	0.051	0	0.1	0			0.002	0	0.08	0			0.122	0	0.02	0			0.086	0.134	0.6	0
	0.047	0.084		0.01			0	0.02862		0.05			0.032	0.054		0.01			0.006	0.00881		0
	0.029	0.021	0	0.06			0.04175	0	0.06	0			0	0.047	0.04	0.02			0	0.017	0.22	0
	0.025	0.031	0.01	0.02			0.026	0.00923	0	0.01			0.046	0.088	0.01	0			0.052	0.05346	0	0.02
	0.098	0.1					0.00775	0					0.168	0.048					0	0.022
	0.025	0					0.033	0					0.019	0					0.008	0
	0.024	0.048					0.054	0					0.079	0.059					0.124	0
E	0	0.09	0	0.06		E	0	0	0	0		E	0.015	0.044	0	0.04		E	0	0	0	0
	0	0.024	0.02	0			0.058	0.008	0.01	0.03			0	0.024	0.11	0.01			0.05	0.008	0.14	0
	0.024	0.052	0.1	0.01			0.034	0	0.1	0.03			0.052	0.052	0.09	0			0	0	0	0
	0.066	0.03		0.06			0.04	0.017					0.061	0.035					0.07	0
	0.098	0.086		0.02			0.016	0.032					0.085	0.074					0.088	0
	0.077	0.051					0.091	0.04954					0.164	0.012					0.046	0.05454
	0.007	0.092					0.008	0					0.001	0.095					0	0
CONSENSUS PEPTIDES: CD4+CD154+						CONSENSUS PEPTIDES: CD8+CD154+						MOSAIC PEPTIDES: CD4+CD154+						MOSAIC PEPTIDES: CD8+CD154+
	V1	V14	V17	V20			V1	V14	V17	V20			V1	V14	V17	V20			V1	V14	V17	V20
A	2.61	0.087	0.001	0.05		A	0.043	0.011	0	0.08		A	0.25	0.142	0	0.06		A	0	0.086	0	0.15
	0.049	0.064	0.06	0.21			0.05	0	0	0			0.015	0	0.14	0.07			0.03	0.018	0	0
	0.118	0.36	0.12	0.14			0	0.272	0.01	0.12			0.188	0.09	0.01	0.21			0.044	0.025	0.02	0.13
	0.07	0.1	0.25	0.02			0	0.051	0.02	0.08			0.119	0.08	0.09	0			0.017	0.059	0.01	0
	0.037	0.108	0	0.08			0.096	0.016	0	0.01			0.064	0.068	0	0.02			0.076	0.084	0	0.04
	0.021	0.078					0	0.152					0	0					0.022	0
B	0.234	2.736	0.09	0.1		B	0.416	1.22	0	0.08		B	0.924	4.466	0.06	0.01		B	1.526	1.9	0.09	0.04
	0.1	0.072	0	0			0.075	0	0	0			0.12	0.041	0.11	0.05			0.122	0.009	0	0.15
	0.026	0.236	0.42	0			0.101	0.04	0.16	0			0.036	0.176	0.36	0.81			0.073	0	0.06	0.75
	0.027	0.214	0.19	0.53			0.01	0.133	0.06	4.11			0.049	0.084	0.26	0.54			0	0.013	1.39	1.81
	0	0.226	0.36	0.25			0.148	0.082	0.5	0			0	0.246	0.01	0.25			0.198	0.008	0.19	0
	0.056	0.009	0.08	0.001			0.108	0.017	0.12	0			0.018	0.042	0.2	0.67			0.108	0.084	0.07	0.41
				0.13						0						0.04						0
C	0.036	0.214	0.17	0.17		C	0	0.036	0	0.28		C	0.075	0.304	0.19	0.06		C	0.027	0.042	0	0.01
	0.168	0.13	0	0.06			0	0.134	0.08	0.04			0.04	0.08	0.1	0.02			0	0.184	0.01	0.12
	0.026	0		0.27			0	0.045		1.01			0.062	0.02		0.23			0.014	0.045		0.68
	0	0.05		0.32			0.144	0		0.66			0.003	0.027		0.27			0.034	0		0.28
	0.006	0.244					0.012	0.172					0.092	0.274					0.2	0.142
	0.096	0.174					0.048	0.049					0.186	0.004					0.158	0.009
	0.048	0.09					0.108	0.11					0.112	0.1					0.126	0.24
D	0.019	0.132	0.35	0.27		D	0.274	0.086		0.05		D	0.048	0.142		0.22		D	0.324	0.066		0.04
	0.202	0.124		0.82			0.156	0.018	0.02	0			0.252	0.264	0.47	0.62			0.106	0.16	1.31	0
	0.102	0.204	0.09	0.05			0	0.102		0.08			0.232	0.184		0.09			0.069	0.064		0.14
	0.098	0.046	0.03	0.1			0.192	0.098	0.12	0.04			0.178	0.12	0.22	0.02			0.142	0.042	0	0
	0.162	0.13		0.2			0	0.14	0	0.11			0.212	0.2	0.01	0.06			0	0.17	0	0.19
	0.045	0.186					0	0					0.064	0.176					0	0
	0	0.072					0.00773	0.04					0.089	0.09					0.03346	0.032
	0	0.136					0.104	0.035					0	0.013					0.114	0
E	0.053	0.048	0.24	0.34		E	0.024	0	0.03	0.07		E	0.104	0.064	0.16	0.38		E	0.016	0	0.1	0
	0	0.118	0.23	0.2			0	0.106	0	0.3			0	0.138	0.4	0.03			0	0.081	0.22	0
	0.032	0.093	0.19	0.28			0.008	0	0.05	0.04			0.027	0.01	0.27	0.25			0	0	0	0
	0.105	0.112					0.026	0.025					0.216	0.162					0.045	0.078
	0.019	0.31					0.032	0.057					0.008	0.107					0.007	0.024
	0.067	0.096					0	0.068					0.038	0.04					0	0
	0.045	0.066					0.008	0.001					0.091	0.031					0	0

## Sheet: AIM
%CD69+CD40L+ (CONSENSUS PEPTIDES)						%CD69+CD40L+ (MOSAIC PEPTIDES)
	V1	V13	V17	v20			V1	V13	V17	v20			WITHDREW/NO SAMPLE
A	0	0.08	0	0.1		A	0	0.1	0	0.12
	0.22	0.05	0.22	0.03			0.22	0.05	0.18	0.03
	0.06	0.35	0.08	0.17			0.08	0.45	0.01	0.11
	0	0.07	0.15	0.44			0	0.11	0	0.38
	0.2	0.06	0.08	0.04			0.36	0.06	0.12	0.01
B	0.04	0.45	0.18	0.22		B	0.09	0.1	0	0.05
	0.09	0.1	0.01	0.07			0.11	0.39	0.01	0.02
	0.08	0.25	0.4	0.38			0.15	0.18	0.27	0.25
	0.1	0.09	0.1	0.03			0.06	0.56	0	0
			0.01	0.09					0	0.05
			0.03	0.08					0.04	0.05
			0.27	0.39					0.02	0.08
C	0.11	0.04	0.05	0.02		C	0.12	0.07	0.06	0
	0.03	0.1	0.2	0.02			0.04	0.11	0.05	0.04
	0.01	0.04	0.07	0.05			0.02	0.04	0.07	0.02
	0.03	0.1	0.13	0.22			0.04	0.14	0.13	0.07
	0.05	0.12					0.05	0.15
	0.01	0.01					0.01	0.01
D	0.08	0	0.11	0.11		D	0.08	0	0.08	0.05
	0.1	0	0.05	0.15			0.14	0	0.01	0.03
	0.09	0.22	0.03	0.07			0.09	0.26	0.08	0.03
	0	0.09	0.07	0.03			0	0.15	0.01	0.01
	0	0.02	0.02	0.09			0	0.03	0	0.03
E	0.01	0.09	0.05	0.06		E	0.01	0.09	0.02	0.02
	0.01	0.04	0.03	0			0.03	0.04	0.01	0.05
	0.04	0.05	0.02	0.04			0.04	0.06	0.04	0.04

## Sheet: Neut Assay
ConM (NT50)						ConS (NT50)
	V1	V14	V17	V20			V1	V14	V17	V20			WITHDREW/NO SAMPLE
A	20	4860				A	20	57
	20	237	20	25			20	20	20	20
	20	20	20	20			20	20	20	20
	20	203	20	20			20	20	20	20
	20	4860	130	158			20	32	20	20
	20	152					20	20
B	20	20	20	20		B	20	20	20	20
	20	76	20	20			20	20	20	20
	20	1432	49	249			20	39	20	20
	20	20	20	20			20	20	20	20
	20	2468					20	20
	20	20	20	20			20	20	20	20
	20	129	28	24			20	21	20	20
	20	30	20	20			20	20	20	35
C	20	20	20	20		C	20	20	20	20
	20	287					20	60
	20	280	20	20			20	47	20	20
	20	20	540	20			20	20	20	20
	20	1797					20	136
	20	100					20	20
	20	81	27	23			20	20	20	20
D	20	20	20	20		D	20	20	20	20
	20	20					20	20
	20	41	20	25			20	20	20	20
	20	132	20	20			20	20	20	20
	20	20	20	20			20	27	20	20
	20	174					20	67
	20	20					20	20
	20	20	20	20			20	20	20	20
	20	20					20	20
E	20	163	20	20		E	20	20	20	20
	20	20					20	20
	20	20					20	20
	20	540	37	40			20	77	20	20
	20	419	26	43			20	76	20	20
	20	81					20	20
	20	280					20	20
	20	335					20	20
